# Supplementary material for: Comparison of the Blood–Brain Barrier Penetration Ability and Anti-Neuroinflammatory Activity of Chromones in Two Types of Agarwood
Source: Pharmaceuticals (Basel). 2025 Mar 31;18(4):510. doi: 10.3390/ph18040510 (PMC12030442; doi:10.3390/ph18040510)
Supplement: Supplementary file 1 [file pharmaceuticals-18-00510-s001.zip]

Archive with 3 entries (3 files):
- File S1.pdf
- Table S1-Analytical results of the chromone components of two types of agarwood detected using UPLC-MS.xlsx
- Table S2-Analysis of metabolites in serum containing two types of agarwood.xlsx
