# Supplementary material for: Comparison of the Blood–Brain Barrier Penetration Ability and Anti-Neuroinflammatory Activity of Chromones in Two Types of Agarwood
Source: Pharmaceuticals (Basel). 2025 Mar 31;18(4):510. doi: 10.3390/ph18040510 (PMC12030442; doi:10.3390/ph18040510)
Supplement: Supplementary file 1 [file pharmaceuticals-18-00510-s001.zip › Table S1-Analytical results of the chromone components of two types of agarwood detected using UPLC-MS.xlsx]

## Sheet: Sheet1
NO	Component name	TR/min	Observed m/z	Ion mode	Formula	MS error (mDa)	Fragments m/z	Type	Ordinary	Qi-nan
1	Aquilarone A	2.06	365.123	[M+H]+	C18H20O8	-0.6	347.1119、329.1013、301.1107、137.0591	THPECs	+	-
2	Aquilarone A(isomer）	2.43	365.122	[M+H]+	C18H20O8	-0.9	347.1119、329.1013、301.1107、137.0591	THPECs	+	+
3	Aquilarone C	2.51	349.127	[M+H]+	C18H20O7	-0.6	331.1165、313.1067、285.1113、269.0784、255.0644、163.0622、137.0218	THPECs	+	-
4	Aquilarone F	2.71	335.112	[M+H]+	C17H18O7	-0.7	317.1013、301.1064、283.0959、151.0746、147.0794、107.0482、91.0529	THPECs	+	+
5	Aquilarone C(isomer）	3.11	349.128	[M+H]+	C18H20O7	-0.5	331.1172、313.1063、295.0916、287.1261、151.0745、137.0590、123.0424、	THPECs	+	-
6	agarotetrol	3.45	319.117	[M+H]+	C17H18O6	-0.3	301.1069、283.0964、91.0532	THPECs	+	+
7	4'-Methoxyagarotetrol	3.55	349.128	[M+H]+	C18H20O7	-0.2	331.1173、313.1067、285.1117、121.0642、77.0373	THPECs	+	+
8	isoagarotetrol	3.87	319.117	[M+H]+	C17H18O6	-0.6	301.1065、283.0959、153.0176、91.0530、79.0526	THPECs	+	+
9	4'-Methoxyagarotetrol(isomer 1)	3.97	349.128	[M+H]+	C18H20O7	-0.4	331.1170、313.1065、297.1126、271.1324、167.0329、149.0952、121.0640	THPECs	+	+
10	agarotetrol(isomer 1)	4.06	319.117	[M+H]+	C17H18O6	-0.5	301.1067、283.0960、259.0964、241.0854、164.0465、153.0177、105.0690	THPECs	+	+
11	4'-Methoxyagarotetrol(isomer 2)	4.15	349.128	[M+H]+	C18H20O7	-0.5	331.1170、313.1065、303.1220、285.1117、267.1010、255.0605、137.0225、121.0641、109.0273、105.0328	THPECs	+	-
12	8-Chloro-5,6,7-trihydroxy-2-(3-hydroxy-4-methoxyphenethyl)-5,6,7,8-tetrahydro-4H-chromen-4-one	4.49	383.089	[M+H]+	C18H19ClO7	-0.7	365.0781、347.1120、329.1011、301.1063、283.0958、229.9883、163.0395、161.0590、137.0591、121.0276	THPECs	+	-
13	5,6,7-trihydroxy-5,6,7,8-tetrahydro-2-(2-phenylethyl) chromone	4.82	303.122	[M+H]+	C17H18O5	-0.3	285.1119、267.1012、176.0464、147.0434、137.0226、105.0688、91.0531、77.0372	THPECs	+	-
14	5,6,7-trihydroxy-5,6,7,8-tetrahydro-2-(2-phenylethyl) chromone(isomer )	5.51	303.122	[M+H]+	C17H18O5	-0.4	285.1146、267.1007、105.0689、91.0531、	THPECs	+	+
15	5,6;7,8-Diedroxy-2-[2-(2-hydroxy-4-methoxy)phenylethyl]-5,6,7,8-tetrahydrochromone	5.75	329.101	[M+H]+	C18H16O6	-0.7	301.1065、192.0411、137.0590、122.0352	THPECs	+	-
16	6,7-dihydroxy-2-(2-phenylethyl)-5,6,7,8-tetrahydrochromone	5.81	287.127	[M+H]+	C17H18O4	-0.4	269.1167、251.1061、227.1063、178.0620、147.0436、121.0639	THPECs	+	+
17	5,6;7,8-Diedroxy-2-[2-(3-hydroxy-4-methoxy)phenylethyl]-5,6,7,8-tetrahydrochromone	6.39	327.087	[M-H]+	C18H16O6	-0.5	299.0904、221.0818、191.0343、161.0259	THPECs	+	+
18	8-Chloro-5,6,7-trihydroxy-2-(4-methoxyphenethyl)-5,6,7,8-tetrahydrochromone	6.83	367.094	[M+H]+	C18H19ClO6	-0.5	349.0831、313.1063、285.1109、229.9884、121.0642	THPECs	+	-
19	8-Chloro-5,6,7-trihydroxy-2-(2-phenylethyl)-5,6,7,8-tetrahydrochromone	6.9	337.083	[M+H]+	C17H17ClO5	-0.3	319.0729、301.0623、283.0961、265.0854、229.9884、91.0531	THPECs	+	+
20	6-hydroxy-7-methoxy-2-[2-(4-hydroxyphenyl)ethyl] chromone	7.22	313.106	[M+H]+	C18H16O5	-0.6	207.0648、192.0412、164.0463、147.0436、107.0482	THPECs	+	-
21	6-hydroxy-2-[2-(4-hydroxyphenyl) ethyl]chromone	7.38	283.096	[M+H]+	C17H14O4	-0.6	265.0848、177.0541、91.0530	FTPECs	+	+
22	6-hydroxy-7-methoxy-2-(4-hydroxy-3- methoxyphenethyl) chromone	7.44	343.117	[M+H]+	C19H18O6	-0.8	221.0803、207.0647、137.0591	FTPECs	+	-
23	5-Hydroxy-6-methoxy-2-(4-hydroxy-3- methoxyphenethyl) chromone	7.9	343.117	[M+H]+	C19H18O6	-0.7	329.1012、309.0733、297.0729、137.0591	FTPECs	+	-
24	6-hydroxy-2-[2-(4-hydroxyphenyl) ethyl] chromone(isomer 1)	7.99	283.096	[M+H]+	C17H14O4	-0.6	267.1007、177.0542、149.0955、107.0482、91.0530	FTPECs	+	+
25	8-Chloro-5,6,7-trihydroxy-2-(2-phenylethyl)-5,6,7,8-tetrahydrochromone(isomer 1)	8.16	337.083	[M+H]+	C17H17ClO5	-0.3	319.0728、301.0614、285.1099、 265.0850、 91.0530	THPECs	+	-
26	6-Hydroxy-2-[2-(3-hydroxy-4-methoxyphenyl)ethyl]chromone	8.27	313.107	[M+H]+	C18H16O5	-0.5	283.0961、177.0542、137.0591	FTPECs	+	+
27	6-hydroxy-2-[2-(3-hydroxyphenyl) ethyl]chromone	8.48	283.096	[M+H]+	C17H14O4	-0.5	269.1164、193.0468、137.0224、91.0530	THPECs	+	+
28	6-Hydroxy-2-[2-(3-methoxyl-4-hydroxyphenyl) ethyl] chromone	8.79	313.106	[M+H]+	C18H16O5	-0.7	189.0544、137.0591、122.0352、	FTPECs	+	+
29	6,8-Dihydroxy-2-[2-(4-methoxyphenyl) ethyl] chromone	9	313.107	[M+H]+	C18H16O5	-0.4	297.0530、121.0640、91.0530、	FTPECs	+	+
30	6-Methoxy-2-[2-(3-hydroxy-4-methoxyphenyl)ethyl]chromone	9.08	327.122	[M+H]+	C19H18O5	-0.6	299.0907、293.0812、221.0805、205.0541、177.0541、137.0223	FTPECs	+	-
31	6,8-Dihydroxy-2-(2-phenylethyl) chromone	9.23	283.096	[M+H]+	C17H14O4	-0.3	267.1009、192.0413、179.0337、164.0462、 91.0531、	FTPECs	+	-
32	6-methoxy-7-hydroxy-2-[2-(4-methoxyphenyl)ethyl]chromone	9.94	327.122	[M+H]+	C19H18O5	-0.6	283.0959、221.0804、177.0540、121.0639、107.0482	FTPECs	+	-
33	2-[2-(3-Hydroxyphenyl) ethyl] chromone	10.2	267.101	[M+H]+	C17H14O3	-0.5	249.0900、161.0591、137.0591、105.0688	FTPECs	+	+
34	6,7-dimethoxy-2-[2-(3-hydroxy-4-methoxyphenyl) ethyl] chromone	10.23	357.132	[M+H]+	C20H20O6	-0.7	311.0903、221.0803、205.0490、161.0591、137.0591	FTPECs	+	-
35	6,7-dihydroxy-2-[2-(4-methoxyphenyl) ethyl]chromone	10.48	311.092	[M-H]+	C18H16O5	0	190.0279、161.0258	FTPECs	+	+
36	6,8-dihydroxy-2-(2-phenylethyl) chromone	10.79	283.096	[M+H]+	C17H14O4	-0.2	267.1005、192.0414、153.0177、 107.0118、91.0531	FTPECs	+	+
37	6,8-dimethoxy-2-[2-(3-hydroxy-4-methoxyphenyl) ethyl] chromone	10.96	357.133	[M+H]+	C20H20O6	-0.4	329.1014、311.0909、220.0725、137.0591、122.0353	FTPECs	+	-
38	6-Hydroxy-2-[2-(3,4-dimethoxyphenyl)ethyl]chromone	11.35	327.122	[M+H]+	C19H18O5	-1.1	313.1059、283.0957、151.0746、	FTPECs	+	+
39	2-[2-(4-Hydroxyphenyl) ethyl] chromone	11.56	267.101	[M+H]+	C17H14O3	-0.6	161.0591、107.0481、91.0529、	FTPECs	+	+
40	2-[2-(3-Methoxy-4-hydroxyphenyl) ethyl]chromone	11.97	297.112	[M+H]+	C18H16O4	-0.6	161.0594、137.0593、122.0352	FTPECs	+	+
41	7-hydroxy-2-(2-phenylethyl)chromone	12.31	267.107	[M+H]+	C17H14O3	-0.6	176.0470、163.0388、137.0226、107.0120、91.0532、	FTPECs	+	+
42	AH15	12.57	583.196	[M+H]+	C34H30O9	-0.4	565.1854、547.1750、283.0958、491.1738、477.1640、301.1062	BI	+	-
43	2-[2-(3-hydroxy-4-methoxyphenyl)ethyl]chromone	12.66	297.112	[M+H]+	C18H16O4	-0.5	161.0588、121.0637、107.0842	FTPECs	-	+
44	2-[2-(3-methoxy-4-hydroxyphenyl)ethyl]chromone	12.8	319.094	[M+Na]+	C18H16O4	0	283.0958、265.0845、173.0595、137.0598、122.0357、94.0405	FTPECs	-	+
45	6,7-dimethoxy-2-[2-(2-hydroxyphenyl)ethyl]chromone	12.81	327.122	[M+H]+	C19H18O5	-0.7	297.1110、217.0512、191.0697、137.0591、91.0530	FTPECs	+	-
46	4,4`-dimethoxyaquisinen-one K	13.03	643.217	[M+H]+	C36H34O11	-0.5	625.2064、607.1959、329.1016、313.1064、283.0959、269.1164、137.0590、107.0482	BI	+	-
47	6-hydroxy-2-[2-(4-methoxyphenyl) ethyl]chromone	13.15	295.098	[M-H]+	C18H16O4	0	189.0568、174.0333、145.0316	FTPECs	+	+
48	6-methoxy-7-hydroxy-2-[2-(4-methoxyphenyl)ethyl]chromone	13.63	327.122	[M+H]+	C19H18O5	-0.4	313.1065、297.1116、191.0699、121.0641、107.0483、91.0531	FTPECs	+	-
49	6-Methoxy-2-[2-(3-methoxy-4-hydroxyphenyl) ethyl] chromone	14.02	327.122	[M+H]+	C19H18O5	-0.4	297.1119、167.0334、137.0592、121.0276	FTPECs	+	+
50	6-Hydroxy-7-methoxy-2-(2-phenylethyl)chromone	14.33	297.112	[M+H]+	C18H16O4	-0.4	283.0960、206.0570、191.0338、121.0275、91.0531	FTPECs	+	-
51	2-[2-(2-Hydroxyphenyl) ethyl] chromone	14.49	267.101	[M+H]+	C17H14O3	-0.5	173.0573、161.0950、137.0590	FTPECs	+	+
52	AH15 (isomer 1)	14.8	583.196	[M+H]+	C34H30O9	-0.3	547.1749、283.0959、267.1007、192.0413、91.0531	BI	+	-
53	2-[2-(2-hydroxy-4-methoxyphenyl)]chromone	14.81	295.098	[M-H]-	C18H16O4	0.1	189.0569、159.0466、117.0378	FTPECs	-	+
54	6-Methoxy-2-[2-(3-hydroxy-4-methoxyphenyl)ethyl]chromone	14.97	327.122	[M+H]+	C19H18O5	-0.5	313.1065、295.0560、203.0701、137.0592、122.0353、	FTPECs	+	+
55	2-(2-phenylethyl)-5,6,7-trihydroxy-5,6,7,8-tetrahydro-8-{2-[2-(3'''-hydroxy-4'''-methoxy)phenylethyl]chromonyl-6-oxy}chromone	15.2	613.207	[M+H]+	C35H32O10	-0.1	595.1957、577.1855、565.1857、547.1748、447.1431、303.1064、283.0960	BI	+	-
56	6-Hydroxy-2-[2-(3-methoxyphenyl) ethyl]chromone	15.5	297.112	[M+H]+	C18H16O4	-0.4	279.0925、255.1009、121.0640、91.0530	FTPECs	+	+
57	6-methoxy-7-hydroxy-2-[2-(4-hydroxy-3-methoxyphenyl)ethyl]chromone	15.77	343.117	[M+H]+	C19H18O6	-0.5	329.1018、207.0646、137.0590、121.0276、109.0644	FTPECs	+	-
58	6-Hydroxy-2-(2-phenylethyl) chromone	16	267.101	[M+H]+	C17H14O3	-0.3	176.0466、147.0436、137.0227、110.0353、91.0532	FTPECs	+	+
59	AH12	16.33	597.212	[M+H]+	C35H32O9	-0.1	579.2006、297.1115、283.0960、255.1011	BI	+	-
60	6-methoxy-2-[2-(3-methoxyphenyl)ethyl]chromone	16.61	311.127	[M+H]+	C19H18O4	-0.5	251.0696、151.0749、107.0482	FTPECs	-	+
61	aquisinenone K(AH15)(isomer 2)	16.62	583.196	[M+H]+	C34H30O9	0	547.1752、491.1698、473.1588、431.1478、283.0960、91.0530	BI	+	-
62	6-methoxy-7-hydroxy-2-[2-(3-hydroxy-4-methoxyphenyl)ethyl]chromone	16.74	343.117	[M+H]+	C19H18O6	-0.6	221.0821、206.0567、191.0338、137.0591、121.0641	FTPECs	+	-
63	2-[2-(3-methoxy-4-hydroxyphenyl)ethyl]chromone	17.02	297.111	[M+H]+	C18H16O4	-0.6	173.0587、161.0589、137.0590、121.0276、109.0637、107.0481	FTPECs	-	+
64	4,4'-dimethoxy aquisinenone G	18.34	625.206	[M+H]+	C36H32O10	-0.4	607.1959、579.1976、565.1855、549.1901、313.1063、297.1112、121.0640	BI	+	-
65	6,7-Dimethoxy-2-[2-(4-methoxyphenyl) ethyl] chromone	18.9	341.138	[M+H]+	C20H20O5	-0.5	313.1064、285.1097、121.0642、91.0531	FTPECs	+	-
66	6,7-Dimethoxy-2-(2-phenylethyl) chromone	19.32	311.127	[M+H]+	C19H18O4	-0.4	283.0961、255.1012、192.0410	FTPECs	+	-
67	6,8-Dimethoxy-2-(2-phenylethyl) chromone	19.59	311.127	[M+H]+	C19H18O4	-0.5	283.0962、255.1013、192.0414、131.0845	FTPECs	+	-
68	aquisinenone K(AH15)(isomer 3)	20.11	583.196	[M+H]+	C34H30O9	-0.6	565.1847、547.1747、441.0893、415.1170、373.1052	BI	+	-
69	AH12(isomer 1)	20.17	597.211	[M+H]+	C35H32O9	-0.8	547.1747、297.1115、255.1010、133.0639、91.0530	BI	+	-
70	4,4'-dimethoxy aquisinenone G(isomer 1)	20.74	625.207	[M+H]+	C36H32O10	-0.2	607.1961、547.1746、503.1336、313.1065、121.0641	BI	+	-
71	4,4'-dimethoxyaquisinenone A	21.03	609.211	[M+H]+	C36H32O9	-0.7	591.1997、327.1220、255.598、227.0674、191.0706、137.0590	BI	+	-
72	4,4'-dimethoxy aquisinenone G(isomer 2)	21.25	625.209	[M+H]+	C36H32O10	1.3	577.1856、547.1748、331.1168、313.1064、301.1064、121.0641、91.0531	BI	+	-
73	4'-methoxyaquisinenone G(isomer 1)	21.37	595.196	[M+H]+	C35H30O9	-0.1	577.1856、474.1307、301.1064、283.0961、121.0641、91.0531	BI	+	-
74	AH21	21.75	565.186	[M+H]+	C34H28O8	-0.1	547.1751、474.1306、301.1064、267.1011、91.0531	BI	+	-
75	2-[2-(4-methoxyphenyl) ethyl] chromone	22.35	281.119	[M+H]+	C18H16O3	1.2	249.0841、121.0641、91.0530、	FTPECs	+	+
76	AH13	22.56	567.201	[M+H]+	C34H30O8	-0.1	549.1905、531.1804、474.1313、283.0961、267.1011、91.0531	BI	+	-
77	7-Methoxy-2-(2-phenylethyl)chromone	22.63	281.117	[M+H]+	C18H16O3	0.2	131.0846、105.0691	FTPECs	-	+
78	2-(2-Phenylethyl)chromone	22.91	251.107	[M+H]+	C17H14O2	-0.2	121.0276、91.0532	FTPECs	+	+
79	AH21 (isomer 1)	23.43	565.186	[M+H]+	C34H28O8	0.2	547.1751、459.1425、429.1258、283.0965、192.0414、153.0179	BI	+	-
80	8-chloro-6-hydroxy-2-(2-phenylethyl)chromone	24.39	301.062	[M+H]+	C17H13ClO3	-0.4	210.0075、170.9839、91.0531	FTPECs	+	-
81	6-Methoxy-2-[2-(3-methoxyphenyl)ethyl]chromone	24.87	311.127	[M+H]+	C19H18O4	-0.4	297.1108、279.0945、190.0621、151.0386、121.0641、91.0531	FTPECs	+	+
82	6-Methoxy-2-(2-phenylethyl) chromone	25.42	281.117	[M+H]+	C18H16O3	-0.3	190.0624、151.0386、147.0437、124.0512、91.0532	FTPECs	+	+
83	7-hydroxy-6-methoxy-2-(4-methoxyphenethyl)chromone	27.35	327.122	[M+H]+	C19H18O5	-0.6	283.0960、206.0569、163.0385、121.0640、91.0530	FTPECs	+	-
84	4′-Methoxyaquisinenone H	27.7	609.212	[M+H]+	C36H32O9	0	561.1912、488.1464、457.1249、283.0961、255.1012、121.0689	BI	+	-
85	5-hydroxy-6-methoxy-2-(2-phenylethyl)chromone	28.04	297.112	[M+H]+	C18H16O4	-0.4	206.057、163.0386、121.0278、91.0531	FTPECs	+	-
86	6-Hydroxy-2-[2-(4-methoxyphenyl)ethyl]chromone	30.59	297.112	[M+H]+	C18H16O4	-0.4	283.0946、147.0436、121.0639	FTPECs	-	+
87	4'-Methoxyaquisinenone A	31.88	579.202	[M+H]+	C35H30O8	0.1	458.1357、329.1021、121.0641、91.0531	BI	+	-
88	Aquisinenone A	32.27	549.191	[M+H]+	C34H28O7	0.1	531.1804、458.1358、367.0810	BI	+	-
