# Supplementary material for: Comparison of the Blood–Brain Barrier Penetration Ability and Anti-Neuroinflammatory Activity of Chromones in Two Types of Agarwood
Source: Pharmaceuticals (Basel). 2025 Mar 31;18(4):510. doi: 10.3390/ph18040510 (PMC12030442; doi:10.3390/ph18040510)
Supplement: Supplementary file 1 [file pharmaceuticals-18-00510-s001.zip › Table S2-Analysis of metabolites in serum containing two types of agarwood.xlsx]

## Sheet: Sheet1
NO	Metabolic products	RT (min)	Observed (m/z)	Error (PPM)	Adducts	OAS	QNS
M1	2-[2-(3-methoxy-4-hydroxyphenyl)ethyl]chromone-CH2+C6H8O6	3.48	459.128	0.96	[M+H]+		+
			457.112	-3.3	[M-H]-
M2	6-Hydroxy-2-(2-phenylethyl)chromone+O+C6H8O6	3.92	459.128	1	[M+H]+		+
			457.114	2.69	[M-H]-
M3	4'-Methoxyagarotetrol+2x(-H2O)+C6H8O6	3.92	489.139	1.17	[M+H]+	+
			487.124	1.5	[M-H]-
M4	4'-Methoxyagarotetrol+2x(-H2O)+C6H8O6	4.86	489.139	0.57	[M+H]+		+
			487.125	3	[M-H]-
M5	2-[2-(4-hydroxyphenyl)ethyl]chromone+O+C6H8O6	5.18	459.128	2.06	[M+H]+	+	+
			457.114	2.67	[M-H]-
M6	2-[2-(3-methoxy-4-hydroxyphenyl)ethyl]chromone+O+C6H8O6	5.19	489.139	0.55	[M+H]+		+
			487.125	1.6	[M-H]-
M7	4'-Methoxyagarotetrol+2x(-H2O)+C6H8O6	5.22	489.139	1.63	[M+H]+	+
			487.125	2.39	[M-H]-
M8	6-Hydroxy-2-(2-phenylethyl)chromone+C6H8O6	5.48	443.133	1.26	[M+H]+		+
			441.119	2.49	[M-H]-
M9	2-[2-(4-methoxyphenyl)ethyl]chromone+O+C6H8O6	5.55	473.144	1.53	[M+H]+		+
			471.128	-2.1	[M-H]-
M10	2-[2-(3-hydroxyphenyl)ethyl]chromone+O+C6H8O6	5.71	459.128	1.04	[M+H]+		+
			457.114	1.64	[M-H]-
M11	2-[2-(3-methoxy-4-hydroxyphenyl)ethyl]chromone+C6H8O6	5.97	473.144	2.58	[M+H]+	+	+
			471.13	2.2	[M-H]-
M12	2-[2-(3-hydroxyphenyl)ethyl]chromone+C6H8O6	6.08	443.132	-4.5	[M+H]+	+	+
			441.119	2.05	[M-H]-
M13	2-[2-(3-methoxy-4-hydroxyphenyl)ethyl]chromone+O+C6H8O6	6.12	489.139	0.42	[M+H]+	+
			487.124	1.77	[M-H]-
M14	7-hydroxy-2-(2-phenylethyl)chromone+O+C6H8O6	6.22	459.129	0.14	[M+H]+	+
			457.114	1.81	[M-H]-
M15	2-[2-(4-methoxy-3-hydroxyphenyl)ethyl]chromone+C6H8O6	6.21	473.152	3	[M+H]+		+
			471.128	-2.1	[M-H]-
M16	2-[2-(3-methoxy-4-hydroxyphenyl)ethyl]chromone+O+C6H8O6	6.43	489.139	0.58	[M+H]+	+
			487.124	1.15	[M-H]-
M17	2-[2-(4-methoxyphenyl)ethyl]chromone+O+C6H8O6	6.89	473.144	1.39	[M+H]+	+
			471.13	2.42	[M-H]-
M18	2-[2-(4-methoxyphenyl)ethyl]chromone+O+C6H8O6	7.35	473.144	0.9	[M+H]+		+
			471.13	2.85	[M-H]-
M19	7-hydroxy-2-(2-phenylethyl)chromone+O+C6H8O6	7.57	459.128	-3.9	[M+H]+	+
			457.114	-3.3	[M-H]-
M20	2-[2-(4-methoxyphenyl)ethyl]chromone+O+C6H8O6	7.68	473.144	1.33	[M+H]+	+	+
			471.13	2.6	[M-H]-
M21	7-hydroxy-2-(2-phenylethyl)chromone+C6H8O6	7.88	443.132	-4.5	[M+H]+	+	+
			441.119	1.76	[M-H]-
M22	2-[2-(3-methoxy-4-hydroxyphenyl)ethyl]chromone+C6H8O6	7.93	473.144	0.82	[M+H]+	+
			471.129	1.89	[M-H]-
